# Supplementary material for: The Cardiac Glycoside Deslanoside Exerts Anticancer Activity in Prostate Cancer Cells by Modulating Multiple Signaling Pathways
Source: Cancers (Basel). 2021 Nov 19;13(22):5809. doi: 10.3390/cancers13225809 (PMC8616045; doi:10.3390/cancers13225809)
Supplement: Supplementary file 1 [file cancers-13-05809-s001.zip]

Archive with 1 entries (1 files):
- cancers-1413914-supplementary.pdf
